# Supplementary material for: Catalytic Design of Matrix-Isolated Ni/Chitosan Composites for Methane Decomposition
Source: Int J Mol Sci. 2026 Jan 27;27(3):1255. doi: 10.3390/ijms27031255 (PMC12898850; doi:10.3390/ijms27031255)
Supplement: Supplementary file 1 [file ijms-27-01255-s001.zip]

Archive with 1 entries (1 files):
- ijms-4084462-supplementary.pdf
